# Supplementary material for: Molnupiravir When Used Alone Seems to Be Safe and Effective as Outpatient COVID-19 Therapy for Hemodialyzed Patients and Kidney Transplant Recipients
Source: Viruses. 2022 Oct 9;14(10):2224. doi: 10.3390/v14102224 (PMC9610487; doi:10.3390/v14102224)
Supplement: Supplementary file 1 [file viruses-14-02224-s001.zip]

Archive with 1 entries (1 files):
- viruses-1900389-Table S1.pdf
